# Supplementary material for: Identification and Expression Profiling of the Cytokinin Synthesis Gene Family IPT in Maize
Source: Genes (Basel). 2025 Mar 31;16(4):415. doi: 10.3390/genes16040415 (PMC12026980; doi:10.3390/genes16040415)
Supplement: Supplementary file 1 [file genes-16-00415-s001.zip › Table S1.xlsx]

## Sheet: Sheet1
Primer Name	Forward Primer Sequence	Reverse Primer Sequence
ACTIN	F: CACCGCCGAACGGGAAAT	R:AAGGACCTCAGGGCAACG
Zm00001eb062030	F:CTGCTGGAGGAGCAAGAGTA	R:CGTGGAGGCAAACATGGAG
Zm00001eb084710	F:GTGCCCATCATCACGAACAA	R:AGTGCCTCGATGTAGGTGTT
Zm00001eb095250	F:TGCCAACAATAGGCACAAGG	R:GCGTGTAGCTGGATCTTGTC
Zm00001eb131660	F:GCTACGAATGCTGCTTCCTC	R:CTCCCTATGTAGCGGTCCAG
Zm00001eb139980	F:TGGGTTTGAACGCTTGAAGG	R:CACAGGAAACAGCAGTCGAG
Zm00001eb156350	F:AGAGAAGGAGCAGAGGAGGA	R:CGATGGACAGCTTGGTCTTG
Zm00001eb212350	F:GAGATCAAGGCCAACACGTC	R:GCTTCAGGAACACCTCCGT
Zm00001eb271810	F:ACAGCACAGGCTTCTACCAT	R:TGCTCTTTCCAGCACCAGTA
Zm00001eb294970	F:GACGTGACCACGAACAAGG	R:CGTGGATGAGGGAGTTGGAG
Zm00001eb360550	F:CAAGACCAAGCTGTCCATCG	R:GCTGTATCTTGTCGGCGTTC
