# Supplementary material for: Identification and Expression Profiling of the Cytokinin Synthesis Gene Family IPT in Maize
Source: Genes (Basel). 2025 Mar 31;16(4):415. doi: 10.3390/genes16040415 (PMC12026980; doi:10.3390/genes16040415)
Supplement: Supplementary file 1 [file genes-16-00415-s001.zip › Table S2.xlsx]

## Sheet: Sheet1
Gene name	Signal peptide	SignalP D-score	Subcellular localization prediction
ZmIPT1	NO	0.0047	chloroplast
ZmIPT2	NO	0.0174	cytoplasm
ZmIPT3	NO	0.0085	chloroplast
ZmIPT4	NO	0.0019	cytoplasm
ZmIPT5	NO	0.0017	chloroplast
ZmIPT6	NO	0.0011	chloroplast
ZmIPT7	NO	0.0006	chloroplast
ZmIPT8	NO	0.0091	chloroplast
ZmIPT9	NO	0.0006	chloroplast
ZmIPT10	NO	0.0027	chloroplast
