# Supplementary material for: Identification and Expression Profiling of the Cytokinin Synthesis Gene Family IPT in Maize
Source: Genes (Basel). 2025 Mar 31;16(4):415. doi: 10.3390/genes16040415 (PMC12026980; doi:10.3390/genes16040415)
Supplement: Supplementary file 1 [file genes-16-00415-s001.zip › Table S3.xlsx]

## Sheet: Sheet1
	Protein ID	Gene ID	amino acid sequences	CDS
ZmIPT1	XP_008665655.1	103644233	MTLSMTAPAMAAAPPACSPMAARLTMPPLPDAAAPLSVVGCRRVAAKHKAVVVLGATGTGKSRLAIDLALRFGGEVINSDKIQAYAGLDVATNKVGPAERAAVPHHLLGVVHPDAEFTAADFRREAAGAAARVASRGRVPIIAGGSNSYVEELVEGDRRAFRERYDCCFLWVDARLPVLHGFVARRVDEMCRRGLVDEVAAAFDPRRTDYSRGIWRAIGVPEMDAYLRAGGHGDGDGDEQEQRARMLAAALDEIKVNTSRLALRQRGKIQRLARMWRVRRVDATEVFLKRGHAADEAWQRLVAAPCIDAVRSFLLEEQEYSSSMVTASMFASTAAAAV	atgacactgtccatgacggcccccgcgatggcagcagcgccgccggcctgctcccccatggcggccaggctgacgatgcc gccgctgccggacgccgcggcgccgctgtcggtcgtgggctgcaggcgcgtggcggccaagcacaaggccgtcgtggtgc tgggcgccacgggcaccggcaagtcccgcctggcgatcgacctcgcgctgcgcttcggcggcgaggtcatcaactccgac aagatccaggcgtacgccggcctggacgtggccaccaacaaggtggggcccgccgagcgcgcggcggtgccgcaccacct gctgggcgtcgtgcacccggacgccgagttcacggcggcggacttccggcgcgaggccgcgggcgccgcggcccg…
ZmIPT2	XP_008669486.1	103646537	MEHGAVAGKPKVVFVLGATATGKSKLAIALAERFNGEVINADKIQVHDGVPIITNKVTEEEQGGVPHHLLSVRHPDADFTAEEFRREAASAVARVLSAGRLPVVAGGSNTYIEALVEGDGAAFRAAHDLLFVWVDAEQELLEWYAALRVDEMVARGLVSEARAAFGGAGVDYNHGVRRAIGLPEMHAYLVAEREGVAGEAELAAMLERAVREIKDNTFRLARTQAEKIRRLSTLDGWDVRRIDVTPVFARKADGTECHELTWKKQVWEPCEEMVRAFLEPSLTAVPGVAVTEEGNAGVVATAAPAGDVVVPTGDVVTAVADA	atggagcacggtgccgtcgccgggaagcccaaggtggtgttcgtgctcggcgccacagcgacagggaagtcgaagctcgc catcgccctcgccgagcgcttcaacggtgaggttatcaacgctgacaaaatccaggtccacgatggcgtgcccatcatca cgaacaaggtcacagaggaagagcagggcggggtgccccaccacctgctcagcgtccgccacccggacgccgacttcact gcggaggagttccgacgtgaggcggccagcgccgtggcccgcgtgctctcggcgggccgcctccccgtcgtggcaggcgg gtccaacacctacatcgaggcactggtggaaggcgacggcgccgccttccgcgcggcgcacgacctcctcttcgt…
ZmIPT3	XP_008671619.1	103649047	MLAPTAAAVSAATATTTLPRPPPSSIDLRRPLERGMALPLQPSLPPPLLLVSANNRHKAVVVMGATGTGKSRLAVDLALQFGGEVINSDKIQLHAGLEVTTNKVTEEERAGVPHHLLGVAHPDVEFTAADFRREASRAAGAITARGRLPIIAGGSNSYVEELVDGDGRALREGYDCCFLWVDVQPAVLHGYVARRVDEMCARGLVDEVAAAFDPRRTDYSRGIWRAIGAPELDAYLRWSGDEGERARLLAAAIEDIKSNTRRLSCRQRAKIQRLAKLWGVRRVDATEVFRRRGDAADEAWQRLVATPCIDAVRSFLRDAAVVAAANDPPAAEVVPVFAPASAAVVAG	atgttggcgcccacggccgccgcggtgtcagctgccactgccaccaccaccctcccaaggccaccgccatcgtccatcga cctaaggcggccgctggaacgaggcatggcgctccccctgcaaccgtcactgccgccgccactgctgctggtcagtgcca acaataggcacaaggccgtggtggtgatgggcgccacggggaccggtaagtcgcgcctcgcggtggacctcgcgctccag ttcggcggagaggttatcaattccgacaagatccagctacacgcaggcctggaggtgaccacgaacaaggtgacggagga ggagcgcgccggcgtgccgcaccatctgctcggggtggcgcaccccgacgtcgagttcacggccgccgacttccg…
ZmIPT4	XP_008675872.1	103651988	MAGVNGATASGGDNKAKVVLVMGATATGKSKLAIDLALRFGGEVVNSDKIQVHDGLDVVTNKVTAAERQGVPHHLIDGVAPDADYTTADFCRDAVRAVESILERGRVPIIAGGSNRYLEALLDGEPPAGFRGRYECCFLWVDSDLAVLDRYIGSRVDCMLEQGLVREVRAFFRHDDADYSRGIRRAIGVPEMDMYFRMEAAGALDGDDDDQLRVRLLAAAVNEIKANTCGLARRQLQKIHRLHGLQGWSDIHRLDVTEVLQLKVGNAGNPKAQRDAWETDVVSPAARIVGMFLAVEGARDKDKDRFLLTTPKEVAVPGICTATADWFGQQLDMTVMSPSKGFAGLGSAAAAV	atggcgggagttaacggtgccacggcgagcggaggcgacaacaaggccaaggtggtgctggtgatgggcgccacggccac cggcaagtccaagctggccatcgacctcgcgctgcgcttcggcggagaggtcgtcaactccgacaagatccaggtgcacg acggcctcgacgtggtcaccaacaaggtcaccgccgcggagcgccagggcgtgccacaccaccttatcgacggggtggcg cccgacgccgactacaccaccgccgacttctgcagggacgccgtgcgcgctgtggagtccattctcgagaggggccgcgt cccgatcatcgccgggggctccaacagatacctggaggcgctgctggacggggaacctcctgcaggcttccgcgg…
ZmIPT5	NP_001121196.2	100158231	MAHPSAAAAAVSSTAPAANPSSGAREEGGARSPPSPSPSQRGRAKVVIVMGATGAGKSRLAVDLAAHFAGVEVVSADSMQLYRGLDVLTNKAPLHEQNGVPHHLLSVIDPSVEFTCRDFRDRAVPIIQEIVDRGGLPVVVGGTNFYIQALVSPFLLDDMAEEMQGCTLRDHIDDGLTDEDEGNGFERLKEIDPVAAQRIHPNDHRKIKRYLELYATTGALPSDLFQGEAAKKWGRPSNSRLDCCFLWVDADLQVLDSYVNKRVDCMMDGGLLDEVCSIYDADAVYTQGLRQAIGVREFDEFFRAYLPRKESGEGSCASLLGMHDDQLKSLLDEAVSQLKANTRRLVRRQRRRLHRLSKDFGWNLHRVDATEAFFCATDDSWQKKVVKPCVDVVRRFLSD…	atggcccacccctccgccgccgccgccgccgtatcctccacggcgcccgctgcaaaccctagttctggcgcccgcgagga aggaggcgcccgctctccgccgtcgccgtctccgtctcagagggggcgggccaaggtggtgatcgttatgggcgccacgg gcgccggcaagtcgcggctggccgtcgacctcgcggcccacttcgccggcgtcgaagtggtcagcgccgactccatgcag ctctaccgcggcctcgacgtcctcaccaacaaggctcccctccacgagcagaacggtgttcctcatcatctacttagcgt gattgatccctctgtcgagttcacttgccgtgatttccgcgaccgtgccgtgccgattatacaggaaatagtgga…
ZmIPT6	XP_008675172.1	103651327	MSGLITRIGTVARSPMAAAAVAGIGSNDVPRKRLRRPSSVRIMERRSRGGSDGDCSCSSSGKELEPAEPTTRLVVIVGATGTGKTKLSIDAAVALGGEVVNADKIQLYAGLDVTTNKVPHADRRGVPHHLLGAVRADAGELPAPSYRALASAAAASVAARGRVPVVAGGSNSLVHALLADRLGDGDPFEADGGYRPSLRFPCCLLWVDVDGAALDDYLDRRVDDMVREGMVEELREYFASTSPAERASHAAGLGRAIGVPELGAHFAGRKTLAAAIDEIKVNTRVLAAAQVRKIRRMADAWGWPVRRLDATPTIRARLAGAGCAAEAAAWERDVGGPGLAAMRQFLDCHEQQQQQRWPLVRRQCRGMAW	atgagcggtctcatcacgaggatcggcaccgtcgcccgctcacccatggcggccgcggcagtcgctggcatcggcagcaa cgacgtgccacggaagcgcctacgtcgccccagcagcgtcagaataatggagagaaggagcagaggaggaagcgacggtg actgcagctgctcgagcagcggtaaggagcttgagcccgcggagccgacgacgaggcttgttgtgatcgtcggcgccacg ggcacgggcaagaccaagctgtccatcgacgcggccgtggcgctgggcggcgaggtcgtgaacgccgacaagatacagct gtacgcgggcctggacgtcaccaccaacaaggtgccgcacgccgaccgccgcggagtcccgcaccacctcctggg…
ZmIPT7	NP_001121194.1	100158226	MAAPAMAAPPPPPACFPMPTRLTMPPTSITLPDPPPLSVGGACRRVAAKHKAVVVLGATGTGKSRLAIDLALRFGGEVINSDKIQAHAGLDVATNKVGLAERGRVPHHLLGVVHPDAEFTAADFRREASRAADRAAARGRVPVIAGGSNSYVEELVEGDRRAFRDRYECCFLWVDAQLPVLHGFVARRVDDMCRRGLVDEVAAAFDPRRTDYSRGIWRAIGVPELDAYLRARGRGHGHHHDQMLAAALHEIKANTSRLAVRQRGKIQRLERMWRVRRVDATEVFLKRGLAADEAWQRLVAAPCIDAVRSFLLEDQQEYSSMGTAGAMLPAAVAAAAV	atggcggcccccgcgatggcagcgccgccgccaccgccggcctgcttccccatgcccaccaggctgacgatgccgccgac gtcgatcacgctcccggacccgccgccgctgtctgtcggcggcgcctgcaggcgcgtggcggccaagcacaaggccgtgg tggtgctgggcgccacgggcaccggcaagtcccgcctggcgatcgacctcgcgctgcgcttcggcggcgaggtcatcaac tcggacaagatccaggcgcacgccggcctggacgtggccaccaacaaggtgggcctcgccgagcgcgggcgggtgccgca ccacctgctgggcgtggtgcacccggacgccgagttcacggcggccgacttccgccgcgaggcctcgcgcgccgc…
ZmIPT8	NP_001352426.1	100174970	MSGEMRPQQLGAMRRAIWRSWPILCLQSQHRLLPSFCASTKAATMAASSLPPPTHHKKKDTVIVISGPTGAGKSRLALEVARRLGGEIISADSVQVYRGLDVGSAKPSAAEMSLVPHHLIDILDTSDDYSAGAFFRDARRATQDVLDRGCVPVIAGGTGLYLRWYIYGKPNVPQSSMESTLAVWSELADFRENGQWEEAVELVVQAGDPRARDLSVNNWNRLSRSLEIIRSSGSPPSAFALPYDAFCEQHDTDLTEAPSSAGNYEAREMEYDFFCIFLASPRIELYRSIDLRCEEMLVDTGGLLSEASWLLDIGLQPRMNSASSAIGYKQAMEYLLHCRQNGGESTPQEFLDFLAKFQRTSRNFAKRQLTWFRNEKIYHWVDGSKPFEALVQFVCDAYH…	atgtccggcgagatgaggccacagcagctgggggcgatgcggcgtgccatctggaggagctggcctatcctgtgcttgca gtcacagcacaggcttctaccatctttctgtgcctcaaccaaggccgccacgatggccgcctcgtctctgccaccaccaa ctcatcataagaagaaggacacggtcatcgtcatctctggtcctactggtgctggaaagagcaggctggcgctggaggtg gccaggaggctcggaggggagatcatcagtgcggactccgtgcaagtctaccgtggccttgacgttggttctgccaaacc gtccgcggcggagatgagcctagtgccgcatcacttgatcgacatactggacacgtccgacgattactcggctgg…
ZmIPT9	XP_008649973.1	103630695	MTTLLANRITTLVRAPPPPMAAAAVAGARRPLHRTLAHPPPPEEDEHQQQRACRSRGSSSSCSASSSSTPARPRGTGMVVIVGATGTGKTKLSIDAAEAVGGEVVNADKIQLYAGLDVTTNKVAPADRRGVPHHLLGAIRPEAGELPPSTFRSLAAATAASIAARGRLPVVAGGSNSLIHALLADRLDAGAADPFSAPPQPAPPRWGRRPALRSPCCLLWVHVDAALLAEYLDRRVDDMVRGGMVEELREYFAATTAAERAAHAAGLGRAIGVPELGACFAGRASFRAAIDDIKANTRDLAAAQVRKIRRMADAWGWPIQRLDASATVRARLRGAGPDAESACWERDVRAPGLAAIRSFLLELDGGSVVDGAVVEEVEPRVRCCDVVG	atgaccaccctcctcgccaataggatcactacgctcgtgcgcgcccctcctcctcccatggccgccgccgccgtcgcggg agcgcggaggccattgcaccggaccttggcgcacccgccaccgcccgaggaggacgagcatcagcagcagcgcgcgtgcc gcagcaggggatcctcgtcctcctgctcggcttcctcgtcatcgacgcccgcccggccccggggcacggggatggtggtg atcgtcggcgccacgggcaccgggaagaccaagctgtccatcgacgccgcggaggcggtcggcggggaggtggtgaacgc ggataagatccagctctacgccgggctggacgtgaccacgaacaaggtggcccccgcggaccgccgcggcgtgcc…
ZmIPT10	XP_008656764.1	103636191	MSGLITRIGTVARSPMAAAAVAGIVSNDAPRKRPRRPPSGVRMEAMSRGGGCCCSSSDKKLEAAEPATTRLVVIVGATGTGKTKLSIDAAVALGGEVVNADKIQLYAGLDVTTNKVPHADRRGVPHHLLGAVRADAGELPAPSYRALAAEAAASVAARGRVPVVAGGSNSLIHALLAADSLGAGDPFKVDDGYRPSLRFPCCLLWVDVDGAVLDEYLDRRVDDMVREGMVEELREYFASAPPASHAAGLGKAIGVPELGAHFAGRKSLAAAIDEIKANTRVLAAAQVRKIRRMAGAWGWPVRRLDATPTVRARLAGAGRAAEAAAWERDVRGPGLAAMRQFLDGHEQQERWPLARRQCRGMVV	atgagcggtctcatcacgaggatcggcaccgtcgcccgctcacccatggcggccgcggcagtcgctggcatcgtcagcaa cgacgcgccacggaagcgcccgcgtcgcccgcccagcggcgtcagaatggaggccatgagcagaggcggtggctgctgct gctcgagcagcgacaagaagctggaggccgcggagccggcgacgacgaggctggtggtgatcgtgggcgccacgggcacg ggcaagaccaagctgtccatcgacgcggccgtggcgctgggcggcgaggtcgtgaacgccgacaagatacagctgtacgc ggggctcgacgtgaccaccaacaaggtgccgcacgcggaccgccgcggcgtcccgcaccacctcctgggcgcggt…
