# Supplementary material for: Identification and Expression Profiling of the Cytokinin Synthesis Gene Family IPT in Maize
Source: Genes (Basel). 2025 Mar 31;16(4):415. doi: 10.3390/genes16040415 (PMC12026980; doi:10.3390/genes16040415)
Supplement: Supplementary file 1 [file genes-16-00415-s001.zip › Table S4.xlsx]

## Sheet: Sheet1
Sequence	Method	Ka	Ks	Ka/Ks	P-Value(Fisher)	Length	S-Sites	N-Sites	Fold-Sites(0:2:4)	Substitutions	S-Substitutions	N-Substitutions	Fold-S-Substitutions(0:2:4)	Fold-N-Substitutions(0:2:4)	Divergence-Time	Substitution-Rate-Ratio(rTC:rAG:rTA:rCG:rTG:rCA/rCA)	GC(1:2:3)	ML-Score	AICc	Akaike-Weight	Model
Zm00001eb062030-Zm00001eb095250	YN	0.182992	3.8051	0.0480912	5.31854e-57	981	159.727	821.273	NA	262	128.829	133.171	NA	NA	0.772746	1.41398:1.41398:1:1:1:1	0.69545(0.700557:0.504178:0.881616)	NA	NA	NA	NA
Zm00001eb062030-Zm00001eb212350	YN	0.0641816	0.414649	0.154785	9.68519e-13	984	117.028	866.972	NA	88	34.6926	53.3074	NA	NA	0.105863	1.91947:1.91947:1:1:1:1	0.723659(0.715517:0.510057:0.945402)	NA	NA	NA	NA
Zm00001eb156350-Zm00001eb294970	YN	0.207543	4.12386	0.0503273	2.99688e-50	1083	182.177	900.823	NA	299	136.074	162.926	NA	NA	0.866328	0.936871:0.936871:1:1:1:1	0.713686(0.701511:0.551637:0.887909)	NA	NA	NA	NA
Zm00001eb156350-Zm00001eb360550	YN	0.0485639	0.242234	0.200484	4.647e-10	1083	162.783	920.217	NA	76	32.7831	43.2169	NA	NA	0.0776738	1.80511:1.80511:1:1:1:1	0.731631(0.721774:0.551075:0.922043)	NA	NA	NA	NA
Zm00001eb294970-Zm00001eb360550	YN	0.196991	2.53742	0.0776342	7.97132e-46	1077	173.726	903.274	NA	282	125.872	156.128	NA	NA	0.574514	1.20903:1.20903:1:1:1:1	0.721374(0.709924:0.552163:0.902036)	NA	NA	NA	NA
